# Supplementary material for: Intrathecal Morphine and Post-Operative Pain Relief in Robotic Surgeries: A Systematic Review and Meta-Analysis
Source: J Clin Med. 2023 Dec 26;13(1):137. doi: 10.3390/jcm13010137 (PMC10779813; doi:10.3390/jcm13010137)
Supplement: Supplementary file 1 [file jcm-13-00137-s001.zip]

Archive with 1 entries (1 files):
- jcm-2780772-supplementary.pdf
